# Supplementary material for: A complex peripheral code for salt taste in Drosophila
Source: eLife. 2018 Oct 11;7:e37167. doi: 10.7554/eLife.37167 (PMC6181562; doi:10.7554/eLife.37167)
Supplement: Figure 2—source data 1. [file elife-37167-fig2-data1.xlsx]

## Sheet: Figure 2D - Ppk28
DF/F values
H2O	50 mM NaCl	250 mM NaCl	500 mM NaCl	1 M NaCl	1 M KCl	100 mM Sucrose	0.3 mM lobeline
125.24	134.792	54.5722	30.9832	11.6866	2.06587	133.043	124.511
126.866	139.609	100.966	117.228	13.5519	140.261	48.8502	96.5302
163.974	137.559	126.787	60.3177	20.8453	45.3114	91.7512	64.9537
133.925	121.734	44.6548	24.3659	4.29492	19.3115	56.2187	35.2613
160.19	233.84	246.437	28.6833	2.87462	4.97972	81.034	163.373
73.5698	82.9104	21.7748	7.24133	10.3168	18.6394	76.0069	101.67
137.986	115.751	43.2262	14.6508	18.8467	9.68662	156.501	153.121
74.5174	102.137	11.8359	12.8563	30.0118	-1.70962	181.257	151.834
53.4074	35.3585	48.6098	16.3875		16.7806	120.886	108.749
169.149	52.839	27.8075	13.2766		48.5456	56.5363	105.596
75.3735						129.893	94.8144
39.2281
96.6333
112.995
77.4251
143.988
34.5842
118.376
140.238
59.6089
130.989

## Sheet: Figure 2D - Gr64f
DF/F values
H2O	50 mM NaCl	250 mM NaCl	500 mM NaCl	1 M NaCl	1 M KCl	100 mM Sucrose	0.3 mM lobeline
5.51705	38.6409	77.5845	107.029	118.64	0.910254	99.2047	18.4674
11.6732	34.6611	48.1357	72.258	72.167	8.40943	122.799	5.06478
9.17308	80.38	119.904	111.458	154.353	17.4119	80.2613	0.840328
93.3676	51.828	37.2643	61.541	66.8048	2.78577	130.795	3.29916
6.84895	35.4012	70.6642	89.078	59.7953	-9.69643	89.063	3.6612
-10.6169	2.14893	12.2804	24.1734	28.8716	3.24354	34.5581	1.44176
109.055	76.4908	88.3014	78.2743	76.9039	28.5704	96.4292	15.9301
2.62189	13.9291	22.63	28.746	29.9774	8.01577	75.9748	14.1774
4.48218	10.2934	45.0931	25.7857	56.9297	-10.113	46.8567	1.98861
13.2737	72.8004	134.18	161.865	139.08	43.251	129.578	6.37202
28.7001	60.7438	99.4449	99.7984	116.937	31.588	91.598	3.48136
7.5265	16.2447	32.785	40.1492	26.934	2.59329	146.12	-1.00213
17.8139	6.05962	17.3338	26.4742	27.6621	3.4189	67.7267	28.21
3.60431	40.8138	51.3819	90.5889	91.4046	15.0941	125.353
2.08497	-0.16121	21.6416	7.85379	14.5221	-0.264617	107.704
						53.9467
						69.0197
						46.9885
						80.7102
						66.245
						56.6335
						153.869
						149.366
						129.885
						125.075

## Sheet: Figure 2D - Gr66a
DF/F values
H2O	50 mM NaCl	250 mM NaCl	500 mM NaCl	1 M NaCl	1 M KCl	100 mM Sucrose	0.3 mM lobeline
15.0977	10.225	14.4921	37.5736	65.276	34.0485	12.968	50.2546
73.4783	54.4565	46.3443	19.4732	63.9669	65.386		126.48
18.2922	16.9684	16.2144	27.5162	47.0639	69.6372	35.7585	73.1405
20.912	38.6772	25.0749	61.4487	85.7423	89.2729	36.1367	171.09
25.4177	5.35819	35.9481	69.0122	80.7897	61.7328	11.3879	70.1658
9.44603	19.1972	13.4901	38.7432	104.307	98.2737	7.85122	101.67
9.81665	20.0976	6.12313	86.2097	119.623		1.04642	53.872
5.05395	14.2812	10.5352	59.8403	99.0515	60.6798	11.2629	116.417
6.08469	44.7497	47.6563	31.7676	127.418	69.1295	6.72245	125.638
81.2407	7.86117	17.6743	15.8759	23.7522	38.0971	35.3711	52.5218
2.19647	6.07949	87.1954	57.5641	57.9594	159.046		114.958
56.9591	8.20746	12.2749	41.7559	57.5302	53.9461		48.9902
7.94597	7.92732	20.3542	105.641	200.487	135.17		50.3737
33.2938

## Sheet: Figure 2D - Ppk23
DF/F values
H2O	50 mM NaCl	250 mM NaCl	500 mM NaCl	1 M NaCl	1 M KCl	100 mM Sucrose	0.3 mM lobeline
7.3125	0.914266	41.8003	31.0072	50.035	94.0691	31.7332	15.8981
34.0814	2.22742	29.5122	25.4259	30.4033	28.4301	11.9896	3.22044
32.923	4.08435	39.9316	74.3618	161.977	247.999	12.9986	12.336
51.1318	38.3259	26.1937	112.729	67.6952	138.11	20.1542	21.8613
14.9127	8.96292	14.626	72.8274	114.741	67.7433	21.951	50.8917
19.0354	6.12146	17.5084	22.2102	106.558	66.0169	37.0701	55.9514
44.7667	8.03803	21.2138	48.5282	105.631	189.349	23.6114	42.6668
9.42228	-4.20086	39.9189	72.8657	82.0814	78.3277	35.1249	25.5492
38.7899	11.6923	8.9105	82.8084	75.8217	105.369	11.6278	19.6338
12.6436	11.871	39.9189	54.412	81.3304	81.8468	14.1445	33.9773
1.99001	11.6923	8.9105	82.8084	75.0577	199.744	21.0589	33.2613
2.49564	11.871	49.297	54.412	160.609	119.99	33.7374	27.0613
26.1736	9.82026	31.8894	73.8888	125.958	95.4602	21.9802	28.21
22.5057	19.5348	15.8788	139.181	85.3267	71.8227	6.09086	22.7171
5.02132	1.33217	15.8788	107.016	95.7681	158.262	10.1201	16.5215
25.514	2.176		111.271	36.5805	96.5384	13.4469	28.4924
10.9635				95.5217	73.9985	8.24469	12.2887
1.54681				88.0131	116.132	10.4474	17.5156
-5.73333				76.3817	94.6589
27.6828				84.3597	226.727
5.27138				61.2214	110.146
2.77844				140.8	70.9333
6.6766				103.909	42.8102
9.59831				99.7933	38.4369
3.83368				34.3787	189.349
10.5863				86.7531	78.3277
12.2852				105.631	123.45
11.862				82.0814	224.084
12.8077				161.817	110.088
-4.29035				146.307	209.276
6.44568				115.692
8.01098				189.046
26.4924
8.25314
5.34841
-0.570845
4.68279

## Sheet: Figure 2 - figure supplement 1
DF/F values
H2O	100 mM NaCl	100 mM NaBr	100 mM KCl	100 mM KBr	100 mM CaCl2	100 mM CsCl
17.6787	18.0119	19.3587	5.08358	1.76311	18.3595	13.9382
3.54099	1.33274	13.0404	8.93393	2.92544	1.81783	1.41052
13.0941	15.508	26.7329	33.0367	21.2751	10.6402	8.88841
-3.21698	9.14752	3.66935	1.18308	6.9515	7.15539	5.44844
32.7959	52.1252	30.8376	26.3685	24.4543	31.4211	20.907
-0.649142	-0.86108	15.1659	-0.856322	1.80901	5.33228	2.89491
21.0515	27.5456	8.82182	45.1564	5.4962	87.5181	34.2707
11.7263	43.541	43.8256	11.6257	15.2465	16.6472	18.2473
34.6482	21.0294	28.7588	19.7576	21.6433	-0.198626	9.15117
9.78452	-1.32262	7.64666	5.58907	4.46383	-0.582396	4.88755
-1.40191	21.469	17.1061	46.3983	9.40561	16.936	4.65395
0.224961	0.126475	11.0259	1.58424	0.474301	5.24193	5.55094
48.9971	67.6072	102.644	31.9187	73.3067	40.1745	16.0633
23.0197	14.7903	10.4591	14.418	10.9219	3.37002	14.5757
12.9663	25.2917	16.2977	31.0818	13.5694	5.88554	30.9964
31.3677	15.6067	30.8556	6.0803	20.4812	17.9169	12.2201
17.0257	22.8684	29.381	3.33726	14.1485	4.22279	10.4693
19.3923	51.3588	35.5169	34.5966	15.2173	3.79967	35.4701
9.49924	9.33164	37.2915	-1.29987	6.58197	5.08552	13.314
17.5601	19.113	5.41808	5.24574	12.3783	2.03242	0.779799
22.3144	74.8223	70.6461	48.3884	27.0609	47.6113	40.8867
18.4382	20.3275	22.4964	18.4764	28.5108	9.44205	27.3368
1.19193	15.7395	41.122	15.6252	49.5245	15.421	-3.73679
5.72198	5.97044	12.2957	-0.10821	2.91198	9.51493	-5.8649
9.53305	24.7488	39.4611	12.311	47.6014	31.4543	32.0348
0.992309	22.2785	7.45836	4.97301	25.9293	4.42985	2.88137
4.61936	27.8195	40.6153	9.26994	55.9217	24.8918	41.8082
20.1501	23.1638	9.03685	0.392913	21.3827	10.3419	5.25857
4.24408	14.7165	17.7425	8.73591	12.1027	16.6862	8.34752

## Sheet: Figure 2 - figure supplement 2A
DF/F values
H20	1 M NaBr	1 M KBr	1 M CsCl	1 M CaCl2	1 M Sucrose	1 M KCl
17.6304	67.7964	63.0973	36.7042	143.32	12.2112	52.0782
30.6915	65.5911	62.1446	61.8689	70.1369	7.20227	108.424
12.0705	59.9472	41.1943	14.3698	138.453	6.0372	16.9309
45.3639	105.672	144.75	49.8984	117.212	2.69828	229.042
21.5986	100.228	57.8609	103.063	75.5185	5.17554	55.3889
10.2249	50.2942	62.8654	44.9698	277.662	1.87276	57.6432
23.0187	134.977	150.358	160.997	142.797	6.31267	231.604
-1.36455	77.3665	105.039	65.0158	150.115	-2.33098	138.061
35.0275	58.8265	126.423	115.952	160.163	8.18963	118.571
10.6164	48.6471	74.8854	45.2821	173.396	16.0456	68.4988
22.5081	55.6254	37.7985	25.0501	131.724	4.57878	62.3626
26.6953	18.2677	27.7124	18.8373	147.456	0.45079	82.3417
60.7725	136.619	107.266	84.3878	44.2302	8.8006	85.6087
8.70054	124.903	72.8794	45.472	196.631	2.01796	114.231
11.796	147.018	121.66	31.9312	152.573	13.1693	82.5761

## Sheet: Figure 2 - figure supplement 2B
DF/F values
female flies	female flies	female flies	male flies	male flies	male flies
Vehicle	7,11 HD + 7,11 ND	7-T + cVA	Vehicle	7,11 HD + 7,11 ND	7-T + cVA
11.6532	4.97438	10.8069	6.39531	11.0258	11.0408
-1.60888	25.8258	26.3015	1.59144	-0.846549	0.295438
6.81168	5.37444	9.54847	4.09815	10.2428	15.8248
1.89202	9.26706	12.294	3.77712	11.7718	3.7021
-0.561698	7.61665	7.48163	-2.86172	22.3363	10.1524
5.02077	7.78801	40.9487	2.68243	19.4671	27.371
5.4762	4.26253	14.3563	2.80393	0.706669	2.54033
1.51696	6.57519	13.0427	14.1487	13.3785	17.4324
-0.833631	16.8792	21.4803	2.33761	2.16463	-1.09316
			4.83468	2.83927	3.42535
