# Supplementary material for: A complex peripheral code for salt taste in Drosophila
Source: eLife. 2018 Oct 11;7:e37167. doi: 10.7554/eLife.37167 (PMC6181562; doi:10.7554/eLife.37167)
Supplement: Figure 3—source data 1. [file elife-37167-fig3-data1.xlsx]

## Sheet: Figure 3C - Ppk23 minus 66a
DF/F values
H2O	50 mM NaCl	250 mM NaCl	500 mM NaCl	1 M NaCl	1 M KCl	100 mM Caff
1.24129	4.9622	41.274	49.4291	64.5262	86.4965	8.03021
7.04098	7.04268	3.93402	14.7832	5.06234	30.7799	1.10897
3.69847	12.0886	10.7053	29.275	85.7259	126.24	15.6356
7.14807	7.17189	34.1032	52.73	51.2735	79.5463	5.71646
8.44156	6.32977	21.8846	3.6162	30.4786	42.5418	9.56463
4.10074	96.0038	6.6563	21.432	17.6413	30.0118	21.2433
2.82138	4.43553	51.4436	59.7957	90.5325	47.6178	3.00379
2.79929	11.6719	6.38267	33.0622	35.4854	41.4383	-4.94352
5.34034	8.2975	6.14012	29.6476	38.4274	45.2616	4.38273
13.4641	36.0609	34.8426	48.5019	90.8038	79.7454	4.66415
13.7925	8.02246	9.87941	42.2194	25.8656	40.2923	3.06927
9.32605	1.18178	8.1243	10.053	16.1778	39.7754	5.00091
8.00196	1.28072	2.74963	14.7677	29.5438	15.9217	7.08258
7.58646	2.27801	15.4986	48.9853	28.8522	66.9978	3.36188
13.8523	12.3717	10.9252	7.23646	25.3136	21.0293	8.86968
1.71336	2.92583	19.473	55.5234	90.6064	90.4458	10.2158
9.96063	10.7051	19.6478	23.5112	17.7225	19.524	11.7533

## Sheet: Figure 3C - Ppk23 minus Vglut
DF/F values
H2O	50mM NaCl	250mM NaCl	500mM NaCl	1M NaCl	1M KCl	100 mM caffeine
27.43	15.8276	28.0206	94.6547	49.6869	57.8394	112.334
25.1461	46.7121	81.3515	122.775	69.1446	174.943	72.7495
31.516	22.605	33.3282	59.1464	67.1751	75.6405	40.1334
6.91608	28.6182	51.2498	143.165	91.1994	147.742	78.2966
14.0567	11.5649	51.273	206.023	62.8934	185.161	54.7304
18.874	4.78315	4.74219	113.586	15.9657	107.431	69.8559
23.9159	0.973896	5.39406	46.7507	63.2031	94.0376	161.269
7.27586	11.4752	5.67278	33.7603	58.9796	183.722	65.1553
1.61146	33.7003	33.6299		49.9475	41.2888	129.864
7.14769	28.4543	19.5421	27.5469	58.2332	78.6885	129.534
14.7105	16.2141	24.5646	36.6586	56.4483	62.0414
12.7531	11.6278	7.95278	63.0837	66.7322	298.843
21.9077					53.3808
-4.7236					38.5727
14.7397					59.0446
					66.9437

## Sheet: Figure 3 - figure supplement 1B
DF/F values
H2O	50mM NaCl	250mM NaCl	500mM NaCl	1M NaCl	1M KCl	100 mM sucrose	100 mM Caffeine
5.54799	9.91117	15.3889	86.3404	61.0888	187.044	13.2724	30.6959
-0.863365	17.199	28.2198	190.581	79.1213	221.846	8.22768	54.1853
29.9066	9.76492	32.6921	121.838	76.4055	191.637	20.7051	41.5322
11.9561	-2.21472	10.5264	80.028	50.7589	107.004	20.226	73.0158
45.5121	12.8975	27.6095	222.879	108.088	200.47	38.7941	-0.0469331
15.8634	11.9722	-0.457751	314.166	197.284	196.977	2.94237	13.4084
18.2372	4.41565	23.7125	79.8758	29.9455	113.212	5.09163	16.6855
-0.266603	1.99528	38.3016	180.813	97.0278	146.377	4.95384	50.6279
18.2041	-0.615865	15.2268	68.2969	46.7396	48.2308	12.6476	59.3486
19.6505	49.5206	64.41	264.647	194.923	421.481	6.84572	45.6732
4.70145	14.8585	17.1075	219.628	110.457	264.348	23.3184	37.1464
31.4916	36.5302	3.72123	124.781	69.0739	219.725	-3.1996
	34.0187	11.9766	130.985	71.804	149.36
	-2.07211	9.37375	65.2667	52.0861	82.6771
					80.5336
					101.723
					168.479
					243.715
					213.797
					173.503
					24.5424
					110.146
					116.174
					112.94
