# Supplementary material for: A complex peripheral code for salt taste in Drosophila
Source: eLife. 2018 Oct 11;7:e37167. doi: 10.7554/eLife.37167 (PMC6181562; doi:10.7554/eLife.37167)
Supplement: Figure 4—source data 1. [file elife-37167-fig4-data1.xlsx]

## Sheet: Figure 4B - Gr64f
DF/F values
H2O			50 mM NaCl			250 mM NaCl			500 mM NaCl			1 M NaCl			1 M KCl			100 mM Sucrose
Ir76b+/-	Ir76b-/-	rescue	Ir76b+/-	Ir76b-/-	rescue	Ir76b+/-	Ir76b-/-	rescue	Ir76b+/-	Ir76b-/-	rescue	Ir76b+/-	Ir76b-/-	rescue	Ir76b+/-	Ir76b-/-	rescue	Ir76b+/-	Ir76b-/-	rescue
8.71108	6.23031	34.4157	39.0986	1.05412	3.57285	68.1646	7.18997	8.00899	98.225	-0.867245	2.05067	78.2331	-0.065948	13.4726	13.8961	-3.60679	1.24069	55.909	157.317	114.845
9.38581	-0.593438	6.73982	49.3106	-5.98513	3.1266	101.855	-2.81195	17.7191	70.937	-2.27546	17.7891	49.0464	-0.701169	6.32392	9.24388	1.38646	6.65248	111.45	132.155	100.856
29.9319	0.451591	1.72026	34.6592	5.18014	75.3558	213.586	1.67258	90.7795	207.01	-0.320959	117.946	60.6899	16.0754	128.814	11.4034	9.75293	61.0491	66.1481	79.7596	69.5681
74.5178	-2.77862	-0.945413	24.7559	8.33483	12.9859	49.0135	5.31916	62.9283	36.8483	0.0339443	44.3818	37.2064	-0.726885	66.9833	3.82553	12.7297	-1.95925	120.314	102.754	45.6587
37.9126	69.1488	3.31068	0.797931	20.4788	100.65	56.1042	7.67131	140.419	114.105	0.611906	148.927	160.755	4.56174	164.882	10.1754	9.51403	94.7473	85.4676	190.658	39.2461
10.6692	-3.51563	43.5056	18.3108	20.5603	26.1237	30.634	2.58577	158.088	40.3869	-1.42884	142.862	54.6588	5.97304	200.29	10.7917	-0.16604	35.8966	204.244	160.35	65.6689
15.1188	74.4699	6.39045	6.12463	36.3641	10.581	-1.93381	-1.57145	11.1469	7.79115	0.559203	-2.26237	50.4035	-0.290979	0.605226	45.8999	-1.78732	4.06702	118.397	236.699	40.3873
11.6501	0.969149	26.0683	8.83258	1.69365	45.5727	34.2543	0.544108	158.953	52.2528	0.492616	167.235	62.7923	-2.34915	186.219	8.78464	1.73262	16.2519	59.8638	70.8044	75.1534
23.1545	4.80156	5.71604	74.537	-2.94099	66.0148	154.787	-3.79964	132.965	172.959	-1.63226	159.091	170.91	7.88264	138.504	35.1137	7.12924	32.1183	97.8832	159.856	87.0331
21.0675	3.25858	5.85928	19.9665	1.00177	6.51577	14.704	1.58324	68.1017	29.3032	-2.33238	86.3007	41.5974	2.89802	102.247	1.5915	33.947	37.1026	299.165	38.8336	61.4021
-0.0868855	53.2109	0.390591	6.04533	18.6023	4.30484	57.8191	5.24404	28.4024	85.667	8.63306	46.476	106.755	14.4614	38.7364	3.01471	19.0201	1.27784	130.423	203.5	114.866
11.429	2.3598	0.340483	4.65754	0.0465426	-2.25639	7.36059	2.47753	2.11235	4.77631	14.6368	1.13191	14.0529	-4.67258	-2.86085	0.615774	11.4918	-0.743836	82.3054	178.862	83.7271
-10.048	3.85601	11.2848	4.18572	3.22935	37.029	12.9515	5.76508	51.7711	21.3795	-1.97475	75.7329	24.6632	1.96024	51.2024	12.0492	2.75449	19.5753	48.5731	135.279	101.465
35.1378	5.52109	1.05955	102.948	-1.33653	-1.70825	86.5858	5.73661	8.64198	184.005	1.32122	10.5458	110.19	3.05001	5.83017	9.58168	1.23113	-0.885162	64.9925	40.7458	63.5827
0.480718	-7.50507	0.139071	50.3025	10.6063	-1.75447	111.207	12.7343	0.315211	120.715	-2.40193	2.24579	161.535	-4.6399	8.39671	37.9458	-1.42681	7.89745	107.058	178.659	55.5191

## Sheet: Figure 4B - Gr66a
DF/F values
H2O			50 mM NaCl			250 mM NaCl			500 mM NaCl			1 M NaCl			1 M KCl			100 mM Caffeine
Ir76b+/-	Ir76b-/-	rescue	Ir76b+/-	Ir76b-/-	rescue	Ir76b+/-	Ir76b-/-	rescue	Ir76b+/-	Ir76b-/-	rescue	Ir76b+/-	Ir76b-/-	rescue	Ir76b+/-	Ir76b-/-	rescue	Ir76b+/-	Ir76b-/-	rescue
25.1663	24.6127	2.29899	10.128	34.2925	4.55572	77.7896	16.08	16.7331	110.552	32.862	72.7158	176.568	45.0113	140.116	186.795	113.362	181.901	335.589	322.272	300.514
134.258	0.224555	8.01118	92.2461	3.15095	10.082	86.2036	19.9958	20.1869	137.496	38.0813	36.2568	171.913	71.9261	118.918	228.135	39.4898	168.284	342.898	134.217	322.711
45.7938	23.2012	26.1827	30.7765	12.5231	3.92007	14.5917	15.6472	26.2408	31.0031	38.0788	60.5358	54.614	44.1723	113.378	17.6029	7.05942	122.413	227.548	51.3926	198.296
90.4342	37.2278	4.4791	5.66207	6.00947	10.6798	105.013	23.132	23.0623	85.4508	21.4419	66.2785	137.022	21.3192	96.8005	120.374	140.645	148.808	216.775	242.199	274.884
118.043	-0.0801324	2.29979	73.9274	12.194	14.0948	46.7448	45.699	28.1651	87.4544	58.3494	60.2246	83.755	35.7925	159.593	139.647	102.961	179.5	244.318	229.613	251.777
20.0042	7.59163	41.4089	18.748	7.45289	17.2141	35.5559	22.3574	13.7923	78.0628	30.068	21.5779	63.5685	76.6568	74.992	126.405	21.8193	90.1555	248.637	194.753	99.1475
61.7996	56.4643	4.25672	45.277	66.8098	22.3939	26.2133	94.9772	11.2497	7.53292	57.5684	20.2053	72.0969	94.5635	104.56	57.6251	43.3639	120.156	225.339	167.725	176.578
20.2477	5.30642	4.56137	21.822	-0.611643	27.7656	21.6747	6.83533	14.9559	86.7454	11.6838	31.8334	114.621	78.8935	90.335	94.4067	151.069	94.7566	169.99	355.357	257.192
11.9166	-0.927682	12.4179	15.0012	23.9712	3.41662	33.854	17.5297	29.0242	28.4885	17.6607	43.5532	47.0154	59.003	102.391	66.3852	55.4868	125.028	117.419		247.404
58.5238	29.5965	10.3969	1.47928	5.19513	-4.53152	31.5205	-1.44586	9.53718	27.293	40.5717	27.4304	86.703	72.8789	74.6908	103.689	58.8016	69.9117	233.247	210.413	145.919
59.7807	46.3031	1.836	35.6319	16.3532	5.10957	38.6562	16.4724	7.26295	58.9837	29.3013	39.9858	107.303	60.8351	109.014	76.25	108.513	113.681	215.607	243.392	229.989
68.3498	60.7506	20.8582	63.1759	26.028	-0.667564	85.9736	17.5364	7.80238	76.5384	40.5012	14.4275	158.594	49.6155	59.5202	140.989	72.9673	57.8042	338.741	262.484	229.069
141.821	46.6483	22.6407	95.003	39.3958	1.75199	94.8161	49.9818	0.974943	102.513	37.0165	12.2026	76.1377	37.2957	42.5585	105.609	99.0746	63.8059	258.29	302.502	169.695
42.544	89.4173	1.29236	29.1755	49.3183	3.33148	59.0621	51.728	10.925	107.226	65.1007	65.6506	210.628	101.964	175.028	200.156	117.477	157.335	248.828	285.303	251.226
28.8069	63.2569	25.074	31.0048	23.5805	12.4121	39.8227	30.2724	21.0698	133.822	55.7666	58.4144	153.992	102.902	126.073	196.144	108.498	143.44	317.282	327.344	212.836

## Sheet: Figure 4B - Ppk23glut
DF/F values
H2O			50 mM NaCl			250 mM NaCl			500 mM NaCl			1 M NaCl			1 M KCl			100 mM Caffeine
Ir76b+/-	Ir76b-/-	rescue	Ir76b+/-	Ir76b-/-	rescue	Ir76b+/-	Ir76b-/-	rescue	Ir76b+/-	Ir76b-/-	rescue	Ir76b+/-	Ir76b-/-	rescue	Ir76b+/-	Ir76b-/-	rescue	Ir76b+/-	Ir76b-/-	rescue
10.9978	-1.54079	7.6817	107.358	9.09875	-2.55687	77.9508	3.40012	2.56325	186.63	5.88805	43.3318	219.129	5.88805	157.036	202.663	17.7357	217.215	42.0577	53.3135	21.1355
2.58317	9.34571	59.4233	6.56527	6.81284	14.5391	7.07461	-0.555318	29.6683	43.856	-2.82472	45.7085	126.727	4.43229	139.457	112.293	19.0505	202.495	15.2077	-1.2058	34.4894
8.49352	20.3045	33.9445	62.9255	8.7958	9.26631	36.5342	7.85536	9.61961	37.2296	12.6016	27.5782	50.9332	14.3171	94.2562	93.194	16.7397	84.7278	51.64	12.0123	15.897
12.0537	0.675777	11.3529	10.4543	8.25843	19.0845	19.3228	14.57	16.2773	39.7157	3.65418	32.4526	78.8766	16.6846	53.9002	110.829	-4.44479	120.281	17.8051	21.0025	4.89369
20.0693	3.92587	51.7113	73.156	0.9606	8.14714	25.0832	8.58198	12.456	65.1238	9.50121	54.7514	115.761	16.6177	160.397	123.271	4.49305	290.146	31.57	13.4017	17.2356
10.7993	-1.30844	0.521712	123.386	7.68625	14.7087	69.5758	-4.14377	6.57902	95.0031	9.35415	69.3504	121.023	20.8598	121.728	96.8999	15.8766	140.756	54.5526	25.3264	19.4253
8.11912	3.65431	29.0415	112.411	7.50469	8.03003	58.073	4.06347	-1.30179	134.77	1.17767	52.1899	187.413	1.13771	96.6249	131.587	6.53898	220.889	20.5907	17.2545	23.629
37.0197	3.4241	16.3419	45.2213	3.33186	12.011	67.3338	-0.581836	9.85711	88.3581	3.94013	66.7434	172.718	11.7415	130.938	241.648	10.3094	211.86	22.5792	14.7259	17.2211
25.1709	2.04433	30.144	40.3898	3.35092	8.07474	43.4961	3.79951	23.0792	45.2332	-3.24439	40.4915	107.859	4.07131	84.703	116.864	8.3857	117.377	15.2928	14.8143	7.70753
8.61648	2.81637	-2.44965	38.5713	2.68007	2.96333	37.6401	6.99331	3.0355	57.6599	11.7427	68.2951	89.1206	10.3453	153.557	144.975	22.7412	210.066	14.3195	15.7494	3.87979
1.87337	1.48883	10.4209	20.3394	25.6573	3.27777	17.6879	-1.33809	10.6466	24.5687	10.9532	43.5148	52.9513	12.6074	74.0712	74.1279	8.98329	81.6735	14.2928	8.48629	1.97034
20.3566	1.77865	1.53005	18.5556	6.6512	20.0618	38.921	3.17563	10.8105	74.3173	5.80798	24.0515	90.918	7.74376	102.202	39.5459	2.19503	87.5641	16.11	15.8764	8.3758
11.1465	3.15239	12.8353	7.72409	14.9017	25.9084	22.6809	1.34554	13.6504	67.5005	7.71236	42.5864	62.486	10.9506	130.577	89.4713	11.2343	175.931	15.5667	39.2594	11.9312
7.28756	6.32757	15.6636	11.2209	-0.585884	11.2295	13.3248	4.14016	13.2527	31.3123	15.503	81.5476	51.418	1.91744	213.316	54.9773	42.251	250.496	38.1496	24.4346	15.0197
-0.576682	3.5229	11.7857	7.11955	2.30531	3.66198	35.1351	3.66697	9.18002	91.603	9.45274	14.0833	138.895	6.97867	92.976	144.864	14.7527	150.314	31.189	18.9858	18.1257

## Sheet: Figure 4D
Preference indices
DIr76b1/+	DIr76b2/+	UAS-Ir76b/+; DIr76b1/DIr76b2	64f/+; DIr76b1/DIr76b2	64f > UAS-Ir76b; DIr76b1/DIr76b2
1	1	0	0.6	0.67
1	1	0	0	1
1	1	-0.25	0	0.83
1	1	0.29	-0.33	1
1	0.8	0.33	0	0.67
1	1	0.2	-1	0.88
1	1	-0.43	-0.67	1
0.8	1	0	0	0.86
1	1	0	-0.2	0.43
1	1	-0.33	-0.43	0.67
1	1	0.33	0	1
1	0.9	0	-0.11	1
1	1	0	0	0.9
1	1	0.33	-0.14	1
1	1	-0.14	0	0.8
1	1	0	-0.67	0.8
1	1	-0.7	-0.5	0.7
0.8	0.8	-0.1	-0.56	1
1	1	0	-0.6	0.67
1	1	0.11	-0.6	1
1	1	0	-0.33	0.8
1	1	0.25	-0.78	1
1	1	0.43	-0.86	1
0.6	0.9	-0.14	0.3	1
1	1	-0.43	0.33	1
1	1	0.2	0	0.6
1	0.8	0	0	1
1	0.8	-0.67	0	1
1	1	0	-0.33	1
1	1	-0.6	0	0.25
		-1	0	1
		-0.33	-0.3	0.67
		-0.5	-0.1	1
		0	0	0.8
		-0.14	-0.43	0.5
		0	0	0.5
		0	-1	0.5
		0.25	-0.43	1
		-0.71	0	1
		-0.6	-0.33	1

## Sheet: Figure 4E
Preference indeces
DIr76b1/+	DIr76b2/+	UAS-Ir76b/+; DIr76b1/DIr76b2	66a/+; DIr76b1/DIr76b2	66a > UAS-Ir76b; DIr76b1/DIr76b2	ppk23/+; DIr76b1/DIr76b2	ppk23 > UAS-Ir76b; DIr76b1/DIr76b2
-0.9	-0.11	1	1	-0.11	1	0.44
-0.4	-1	1	1	-0.63	0.75	1
-0.7	-1	1	1	-0.22	0.89	0.33
-0.44	-0.9	0.78	0.75	0	1	0.8
-0.13	-0.5	1	1	0	1	0.25
-0.78	-1	0.86	0.78	-0.22	1	0.11
-0.8	-1	0.78	0.89	0.29	0.9	0.11
-0.6	-1	0.75	0.88	0.33	0.6	0.11
-0.5	-0.56	1	1	0.13	1	0
-0.89	-0.56	1	1	-0.43	1	0.3
-0.71	-0.7	1	0.86	0.33	1	0.4
0	-0.2	1	1	0.5	1	0.4
-0.75	-1	1	1	-0.33	1	0.67
-0.5	-0.78	0.8	1	-0.6	1	0.57
-0.3	-0.2	1	1	-0.25	1	0.14
-1	-1	1	1	0.5	1	-0.1
-0.67	-1	1	1	0	1	0.88
-0.56	-0.6	1	0.8	0.14	1	0.6
-0.75	-1	1	1	-0.67	1	0.7
-1	-0.75	0.83	1	0.14	0.9	0.22
0	-0.8	1	1	0	1	0.11
-0.6	0	1	0.75	0	1	0.1
0	-0.67	1	0.8	0
-0.33	-0.4	1	0.33	0
-0.25	-0.5	0.4	1	-0.6
0	-0.4	1	0.67	0
-0.33	-1	1	1	0.14
-0.38	-0.8	0.75	0.71	-0.67
-0.9	-0.78	0.78	1	0.14
-1	-0.7	0.67	0.67	0
		1
		1
		1
		0.88
		1
		1
		0.89
		1
		0.67
		1
		1
		0.89
		0.6
		1
		1
		1
		1
		0.88
		0.89
		1
		0.9
		1

## Sheet: Figure 4 - figure supplement 1B
DF/F values
H2O			50 mM NaCl			250 mM NaCl			500 mM NaCl			1 M NaCl			1 M KCl			100 mM Caffeine
Ir76b+/-	Ir76b-/-	rescue	Ir76b+/-	Ir76b-/-	rescue	Ir76b+/-	Ir76b-/-	rescue	Ir76b+/-	Ir76b-/-	rescue	Ir76b+/-	Ir76b-/-	rescue	Ir76b+/-	Ir76b-/-	rescue	Ir76b+/-	Ir76b-/-	rescue
15.4225	4.61443	7.93448	79.953	4.6058	7.48308	65.2168	17.9412	6.45415	100.127	30.7782	47.4909	173.925	115.343	157.93	220.389	102.186	249.633	100.713	104.29	103.591
1.74425	11.9872	48.3251	7.88393	11.2256	20.9962	2.89938	-1.48935	24.9592	43.9581	8.90851	42.8953	149.76	20.2359	132.789	133.676	53.6797	186.021	28.7531	35.0134	81.6862
13.9963	91.2507	32.3008	76.0837	52.0032	4.11434	51.5492	22.9221	6.09833	60.6237	27.7001	41.1674	68.5635	58.7248	83.5674	135.119	89.6866	99.0303	138	74.4249	25.845
45.6323	3.08555	6.74989	6.64038	22.5102	23.5611	14.0862	6.5229	15.7181	45.3023	40.002	20.4423	78.2342	64.9448	69.8367	112.249	58.2698	114.879	49.5083	112.548	13.0522
26.7671	8.88264	68.2893	69.7577	-3.57941	8.42246	50.3152	3.61006	7.50258	97.0132	37.627	48.6901	131.366	53.8847	165.969	150.279	48.0449	273.592	80.0881	63.8809	46.7188
8.97041	8.65038	-0.910664	124.129	8.89158	12.393	57.6144	20.851	5.66708	89.8908	54.0573	58.9635	113.965	50.4822	91.1363	120.728	68.1855	183.413	116.156	69.6699	42.2117
13.1847	1.99265	32.7869	150.726	11.5506	11.0843	78.1332	17.0947	-1.45138	178.354	23.5291	65.38	213.14	48.397	137.77	271.327	113.978	175.942	131.083	78.3236	62.4398
88.258	-0.32751	21.8695	26.6496	21.7185	5.85938	86.9745	7.29184	6.40399	120.479	22.7689	59.4863	156.646	56.3781	114.802	219.695	48.931	191.162	69.3614	60.7136	45.1978
55.4864	29.8356	28.0127	64.0306	14.7484	13.8057	51.5194	7.38114	25.4427	79.2855	25.6044	29.3373	142.907	63.0584	90.845	171.778	72.4462	87.2527	68.28	85.2952	43.2485
-0.153671	-0.900062	7.92531	45.1387	-1.26976	5.77545	98.9964	13.8515	3.96077	122.079	60.5866	51.3697	160	76.2931	104.291	266.786	118.124	193.257	66.5966	98.8952	28.8811
4.60879	-2.28934	12.0918	53.4236	9.49797	2.67225	51.5494	4.07005	13.8234	50.1146	43.3425	35.7797	96.5789	66.0699	60.8826	122.156	65.2459	89.7853	53.4055	75.458	4.83871
53.5648	12.4711	-2.18887	34.2569	6.84605	31.953	55.3189	5.60616	14.8351	102.112	53.6967	39.6409	162.327	72.1289	120.47	175.553	81.1468	131.809	63.0656	78.7477	13.3683
10.9289	5.69254	18.7391	31.4101	23.8346	13.4604	35.9516	12.4736	0.700454	102.358	53.5178	31.8147	131.971	42.4432	107.216	155.603	95.1276	140.62	59.3299	131.891	19.6522
2.27918	-0.841959	15.5846	15.6929	11.0038	8.26435	18.9639	16.3033	10.729	25.9428	41.6114	89.1548	52.4883	28.6306	215.258	77.2406	68.8761	236.917	99.0029	115.694	58.0474
-2.14878	6.17309	10.8738	6.16888	42.6355	-2.16604	22.5329	22.9228	23.8067	78.671	62.3607	31.268	121.827	52.4006	114.123	189.444	90.8725	180.72	95.2776	157.339	33.4746

## Sheet: Figure 4 - figure supp 2B - 64f
DF/F values
H2O			50 mM NaCl			250 mM NaCl			500 mM NaCl			1 M NaCl			1 M KCl			100 mM Sucrose
Ir25a+/-	Ir25a-/-	rescue	Ir25a+/-	Ir25a-/-	rescue	Ir25a+/-	Ir25a-/-	rescue	Ir25a+/-	Ir25a-/-	rescue	Ir25a+/-	Ir25a-/-	rescue	Ir25a+/-	Ir25a-/-	rescue	Ir25a+/-	Ir25a-/-	rescue
1.28674	0.050811	0.861725	21.2269	8.30155	4.1722	65.7854	-0.583087	17.5211	64.8761	2.40181	18.3482	77.5193	-0.559114	32.2937	6.10275	2.91307	0.221567	25.1972	71.6633	96.8651
23.7177	1.29511	12.4305	38.9959	0.314033	7.39923	50.8362	-0.427755	12.5383	46.5204	5.24834	28.297	24.1154	-0.211009	33.8796	11.9524	0.110535	0.871721	80.3089	94.4556	90.1468
1.88868	0.893258	4.87494	19.0353	2.98206	2.97851	3.07288	-0.242424	4.98423	14.6661	4.99378	2.74751	29.4707	4.03179	1.91445	1.92715	-2.84123	0.749931	136.516	37.477	108.753
15.362	-0.187712	-3.10447	13.5451	5.66531	-0.699992	26.8915	-2.74953	-0.211402	18.9944	-1.28097	2.07724	22.1801	0.74465	4.15469	0.907559	0.0483092	1.28239	81.7883	92.042	87.0999
-0.891423	5.98759	0.970011	14.2143	4.43284	11.1197	14.7202	1.92299	27.1319	14.5867	2.97934	15.5637	20.962	-1.52357	42.551	-0.0131171	3.01938	2.92326	95.7226	81.281	61.2085
1.49812	2.35184	12.4197	13.9402	5.76851	14.5643	67.6516	-3.08309	13.6037	104.241	-1.19452	31.969	120.857	0.687562	44.4039	5.3997	-2.07761	1.64206	67.5129	133.007	62.3361
53.347	0.473288	0.929699	28.5541	1.60136	9.50271	77.6318	0.765906	18.6093	94.3531	2.75909	29.0195	124.728	1.2465	34.3546	8.29279	1.52523	4.02844	60.575	96.7359	84.2448
10.2595	1.50384	0.717169	5.01723	1.50384	2.30439	30.3969	-1.88859	47.2009	63.5082	3.62053	70.2688	58.7873	0.891963	32.2601	4.82844	0.309123	15.6135	77.1797	64.7299	98.7456
2.64731	1.4176	2.01991	56.5299	-1.01156	9.06822	88.4051	-0.0178904	48.701	78.8857	-0.0987965	63.1041	92.5695	0.165329	55.4003	17.6545	2.88622	-0.0890606	100.559	100.345	17.8394
15.4688	36.2523	-1.1478	109.366	7.45069	14.4234	189.639	4.53162	74.3429	135.501	-0.514556	98.9453	155.877	-1.12334	127.198	-1.38054	0.615522	3.28357	96.4368	106.49	84.8419
16.6162	-1.16279	3.69723	52.7553	15.7795	3.48964	65.5574	17.6606	2.27197	64.1994	7.19808	10.7071	86.05	1.14597	24.3178	5.68162	1.95182	5.20186	77.9152	88.1439	45.4434
-0.678653	0.072596	-2.62421	3.72817	0.0496102	1.63677	52.1095	1.0132	0.805556	132.024	1.75828	0.360649	154.336	1.60788	4.5867	16.443	1.80177	1.03579	61.0626	153.969	63.5914
2.60222	22.9354	-1.46447	32.2231	3.47129	9.43071	69.0595	0.11351	3.85331	79.577	4.38894	2.85801	83.3023	0.858024	6.49687	3.10334	2.53031	-2.34114	72.2478	63.4159	65.0498
0.517989	1.20858	2.65859	87.8527	-1.42552	1.43334	130.825	1.83476	23.521	100.802	-0.469523	27.8642	125.65	-2.60026	45.0438	7.71788	1.85051	0.990976	47.4447	79.0623	46.6538
1.28598	-0.418633	-0.237837	3.92748	-4.05681	6.7258	28.224	-4.30984	3.9076	47.6636	-1.23406	2.5213	62.7839	8.41998	9.49929	2.64187	-0.110244	0.696673	60.7682	78.7808	96.3937

## Sheet: Figure 4 - figure supp 2B - 66a
DF/F values
H2O			50 mM NaCl			250 mM NaCl			500 mM NaCl			1 M NaCl			1 M KCl			100 mM Caffeine
Ir25a+/-	Ir25a-/-	rescue	Ir25a+/-	Ir25a-/-	rescue	Ir25a+/-	Ir25a-/-	rescue	Ir25a+/-	Ir25a-/-	rescue	Ir25a+/-	Ir25a-/-	rescue	Ir25a+/-	Ir25a-/-	rescue	Ir25a+/-	Ir25a-/-	rescue
-6.85784	8.54668	66.3739	1.26378	9.09701	18.9739	0.214196	0.508314	12.5435	101.682	16.5982	76.3327	120.596	39.3968	138.609	119.076	130.005	163.813	87.7457	168.292	215.971
4.91342	18.4738	5.37096	24.4526	16.3585	-2.28644	36.566	11.2559	5.00306	88.829	14.1037	34.6027	124.462	33.6787	113.35	125.751	98.5086	167.853	161.356	138.266	200.738
1.64062	1.51864	6.17857	-0.640743	0.0718505	-0.411403	10.3581	15.852	6.73341	67.9626	22.7325	50.8237	114.581	46.6002	93.9808	134.323	95.0184	156.171	150.752	138.17	168.996
8.12626	23.9874	4.28175	0.892871	20.8511	11.8667	23.5139	5.08302	10.9314	-5.43081	22.2093	31.4684	99.024	72.2767	47.4657	80.8843	107.327	70.8405	165.101	198.894	144.546
1.88497	6.07224	3.41872	5.14626	3.66255	2.18737	33.5468	5.76547	7.76774	83.2009	37.851	40.8152	134.916	70.5085	144.574	148.426	99.7917	204.605	248.486	239.293	212.98
8.94992	24.2229	11.4114	6.55381	4.84444	3.12249	14.504	8.927	4.07507	65.7875	25.5166	38.9712	120.372	112.659	101.022	114.152	170.038	137.703	166.963	165.215	192.497
-1.05382	8.87305	9.60333	5.69565	3.43979	12.9962	10.2918	4.04006	12.4129	35.1719	6.71517	73.4407	90.6148	40.2042	134.786	70.8597	94.4238	220.277	197.361	195.027	201.728
5.64877	29.8182	9.2695	18.2068	13.0427	-2.54405	29.7092	-1.07336	8.23673	68.2887	14.1519	27.9347	125.905	66.0556	111.166	137.09	104.219	92.5024	219.653	133.237	116.017
7.41881	3.79285	56.857	6.11958	10.0557	3.08946	7.91244	8.35115	8.10412	34.2511	7.98172	48.3043	96.189	21.2656	144.123	90.4881	54.2462	194.459	159.203	154.395	241.293
-0.727662	8.14489	30.1671	3.08486	4.4379	9.70983	24.1932	4.19648	8.37436	38.9432	20.5163	31.8873	89.44	78.3047	127.075	88.043	107.522	153.776	136.496	218.69	197.222
12.3819	54.5557	5.28191	27.5968	20.5913	1.6854	28.4051	5.20164	4.08468	47.4214	28.4805	18.514	103.057	77.6292	61.1289	108.414	161.891	123.823	134.473	233.201	135.97
15.6928	42.089	-0.775547	4.14762	18.175	8.4283	47.8114	6.092	1.4427	105.335	14.7731	15.6103	156.181	70.1007	41.2643	171.429	152.983	89.5233	199.32	200.219	186.596
1.77327	16.1127	1.88268	1.68046	2.77712	1.35956	55.5101	-3.41034	8.80522	88.7445	13.3061	37.9255	112.688	96.3703	122.413	127.122	171.881	187.879	178.523	218.155	155.669
7.44059	-0.775339	7.04634	2.65594	-0.30064	0.361706	3.97852	4.5433	16.332	36.4439	3.7564	31.1499	84.407	19.0931	142.851	111.777	22.9719	197.388	157.762	127.915	173.498
0.61233	-2.24684	5.87194	5.74134	-0.192951	7.75648	12.7499	3.71959	11.3833	42.3148	5.90647	28.1712	95.2156	30.4456	139.297	107.802	74.2777	105.414	152.58	176.665	191.559

## Sheet: Fig 4 - fig sup 2B - ppk23glut
DF/F values
H2O			50 mM NaCl			250 mM NaCl			500 mM NaCl			1 M NaCl			1 M KCl			100 mM Caffeine
Ir25a+/-	Ir25a-/-	rescue	Ir25a+/-	Ir25a-/-	rescue	Ir25a+/-	Ir25a-/-	rescue	Ir25a+/-	Ir25a-/-	rescue	Ir25a+/-	Ir25a-/-	rescue	Ir25a+/-	Ir25a-/-	rescue	Ir25a+/-	Ir25a-/-	rescue
7.20263	0.0918023	3.97874	21.9898	-0.477226	14.5268	27.3291	-1.13265	18.2135	58.3411	3.07421	68.3762	132.536	2.58636	172.771	105.127	5.87944	289.53	18.4932	2.2387	8.12073
30.6263	3.13662	18.9316	27.1537	-0.395784	24.435	21.4498	0.0213441	5.17876	59.4812	12.1236	53.2454	118.29	-2.52422	152.994	154.188	17.8327	206.727	47.2729	3.13987	36.5226
-0.0963593	4.36604	16.6804	3.72783	5.73276	15.7985	19.2121	-0.13013	15.2776	15.3819	4.00393	19.55	64.9581	5.62745	158.772	147.302	5.41871	226.315	31.8515	9.06662	22.0616
16.4843	2.01663	26.6134	13.5142	12.7994	5.28271	17.0756	4.36585	4.52687	30.8463	0.611149	33.1818	116.564	12.8659	86.6949	166.166	7.69492	118.891	6.74282	9.96135	9.47629
2.38888	6.67753	21.9733	-0.431479	2.24425	37.0398	9.65218	17.2841	3.18971	28.7312	13.944	28.8272	69.5553	17.2259	108.965	109.196	31.7314	143.735	8.07806	-1.95788	18.7861
6.69306	1.40263	4.43806	9.40853	2.6888	10.9159	9.91137	1.1189	3.66531	34.8621	6.09746	38.1711	126.828	5.27976	100.647	176.525	2.33681	147.474	14.0112	4.04704	14.4188
2.30054	1.95302	5.60261	23.5488	-1.1947	3.86813	34.3664	5.93233	1.85991	113.507	-0.872219	57.4644	146.863	1.74571	111.77	225.412	0.957	147.168	29.9425	9.65702	7.05734
1.91091	4.31468	5.42821	9.67067	2.65353	0.640039	4.05487	6.10684	4.69917	57.5486	-0.632587	34.0073	73.9403	2.0182	94.0746	120.434	12.7171	217.613	9.4412	16.6765	6.61772
2.76521	-1.96273	13.1479	6.30405	-0.4348	5.02564	7.21352	0.502236	7.19996	85.7344	3.14296	34.3719	171.532	3.09418	189.939	270.646	5.69703	218.482	27.1809	12.8153	22.9318
-2.05165	7.03027	13.5736	1.30825	5.37335	4.95529	2.22083	4.30608	13.1881	36.7332	13.0951	100.541	70.1952	7.47594	145.402	192.298	12.7721	289.618	18.9179	15.0361	3.83998
-0.0471048	0.144355	11.2759	2.75509	1.62806	4.43003	4.36529	3.20631	8.36494	52.1289	5.21905	68.9506	109.255	3.2379	230.125	77.6407	4.8499	355.008	11.5539	13.6706	8.54985
14.5461	2.04169	-2.36678	33.5032	-1.86174	1.30983	8.96081	0.993653	3.37647	91.0607	1.28344	81.279	162.836	1.58837	200.116	177.897	4.18446	244.877	7.98976	-0.0330045	27.6381
8.22129	7.62622	0.917738	1.41444	-2.35032	0.073834	0.116956	4.69997	38.1556	75.5376	-0.389381	45.6074	138.323	8.11991	156.81	100.749	20.6553	253.209	6.17922	4.69255	9.91405
9.7629	0.44203	4.21089	1.06494	2.01798	2.60297	1.54704	4.95575	-0.175193	50.587	3.97815	27.1033	133.69	2.26458	113.458	160.647	2.06262	196.878	15.5131	5.15257	16.3126
3.32215	10.0108	0.0333867	3.78875	3.10395	2.79179	13.0685	18.5221	-0.224198	42.6208	9.29469	19.643	160.316	3.45349	120.829	152.895	8.02041	212.284	1.11897	7.26383	1.44057

## Sheet: Figure 4 - figure supplement 3B
DF/F values
H2O	50 mM NaCl	250 mM NaCl	500 mM NaCl	1 M NaCl	1 M KCl	100 mM Caffeine
44.3807	46.1648	39.3711	210.211	244.258	256.961	109.497
101.981	70.0134	66.3067	142.744	236.032	244.49	91.1066
49.0438	24.2142	36.8841	55.0768	96.411	102.317	60.2204
38.6648	28.3444	10.7879	58.3442	120.356	139.273	50.1891
61.819	68.355	40.7744	120.009	186.487	181.96	116.73
19.5614	33.1715	15.8293	43.837	55.983	42.4317	25.0202
25.8111	35.5224	34.047	56.3354	71.1907	85.4414	47.9758
39.6533	20.5319	32.2381	59.4271	86.3211	88.7003	76.9593
2.02331	1.62446	11.3058	14.1034	54.5036	54.6594	91.165
14.0689	11.8298	6.57044	37.9725	99.9355	124.187	70.676
64.2417	16.4344	8.11452	24.6314	62.9339	38.0416	26.4264
42.2286	2.39105	0.364225	60.9631	180.898	233.974	52.0078
22.8847	3.2048	21.6291	66.8116	144.201	133.446	78.1839
13.135	8.81775	11.3734	47.81	140.534	146.557	74.7621
