# Supplementary material for: A complex peripheral code for salt taste in Drosophila
Source: eLife. 2018 Oct 11;7:e37167. doi: 10.7554/eLife.37167 (PMC6181562; doi:10.7554/eLife.37167)
Supplement: Figure 5—source data 1. [file elife-37167-fig5-data1.xlsx]

## Sheet: Figure 5A
Preference indices
KIR2.1/+	64f/+	64f>KIR2.1	Ir94e/+	Ir94e>KIR2.1	PPK23-66a/+	PPK23-66a>KIR2.1	PPK28/+	PPK28>KIR2.1	Ir76b/+	Ir76b>KIR2.1	64f + Ir94e/+	64f + Ir94e>KIR2.1
0.7	1	0	0.8	0.78	0.8	1	0.89	1	0.9	0.22	0.2	0.6
1	1	0.25	0.14	0.7	1	0.8	1	0.8	0.7	0.56	0.67	0.8
1	1	0.29	0.9	1	1	0.9	1	0.7	0.89	0.83	0	1
1	0.8	0.25	0.7	1	1	0.6	1	0.9	1	0.71	-0.11	1
0.44	1	0.5	0.7	0.7	1	1	1	0.9	0.8	0.25	-0.33	0.6
0.4	1	0.5	1	0.9	0.88	1	1	1	0.22	0.4	0.5	0.9
0.8	1	-0.13	0.8	0.89	1	1	0.9	1	0.8	0.25	0.56	0.78
0.56	1	0.7	1	0.78	1	0.8	1	1	0.4	0.11	0.1	0.75
0.9	0.75	1	1	0.9	0.9	1	1	1	0.8	0.44	0.17	0.86
0.7	1	0.5	0.8	0.9	0.89	1	0.8	1	0.5	0.2	-0.25	1
0.89	1	0.17	1	0.7	1	0.9	1	1	0.89	0.7	0.2	1
0.8	1	-0.11	1	1	1	0.89	1	0.8	1	0.71	0.25	1
0.9	1	0.11	1	0.56	1	0.9	1	1	0.8	0.25	0.13	0.78
1	1	-0.6	0.75	0.89	1	1	0.6	1	1	0.13	0.5	0.6
1	0.7	0.5	0.8	0.9	1	1	1	0.9	0.9	0.8	0.2	0.8
0.8	0.8	0	1	0.9	1	1	0.9	0.8	1	0.22	0.25	0.6
1	0.8	-0.2	1	0.7	1	1	1	1	1	-0.2	0.25	1
0.9	0.88	-0.13	1	1	1	1	1	0.9	0.9	0.38	0.11	0.75
1	1	0.4	1	1	0.9	1	1	1	1	0.38	0.44	0.88
1	0.8	0	0.75	1	1	1	1	1	0.6	0.11	0.1	1
1	1	0	1	0.9	0.9	0.8	1	1	0.88	0.33	0.4	0.8
0.9	0.9	0.56	0.9	0.89	0.89	0.7	1	1	0.8	0.5	0.5	0.71
1	0.89	0.44	1	0.88	1	0.67	0.8	0.8	0.67	0.25	0.67	1
1	0.78	0.56	0.89	0.75	0.8	0.8	1	1	1	0.29	0.38	1
1	1	0.5	0.8	0.9	0.78	0.5	1	1	0.75	0.67	-0.13	1
1	0.6	0.75	1	1	1	1	0.8	1	1	0.5	0.8	1
1	1	0	0.89	1	0.7	0.7	1	0.9	1	0.63	0.33	0.9
0.8	0.8	0.33	0.9	1	0.9	1	0.89	0.75	1	0.43	0.33	1
1	0.8	0.86	0.89	0.9	0.7	1	0.75	1	1	0.29	0.5	0.67
1	0.8	0.25	1	0.67	0.7	0.7	0.75	0.9	1	-0.25	0.33	1
1	1	0.3	0.9	1	0.9	0.7	1	0.9	0.8	0.5	0.89	1
0.89	1	0.38	0.9	0.8	1	0.8	1	0.75	0.8	0.6	0.38	1
1	0.8	0.63	1	0.89	0.8	0.7	1	0.9	1	0.2	0.5	1
1	1	0.33	1	0.7	0.8	0.9	0.8	0.67	1	0.4	0.5	0.88
1	1	0.25	1	0.8	0.78	0.1	1	0.8	1	0	-0.13	0.78
1	0.5	-0.71	0.89	1	0.78	0.9	1	0.89	1	0	0.33	1
1	0.6	0.25	1	1	0.9	1	1	1	0.8	0.33	0	0.75
0.9	0.9	0	0.7	0.9	1	0.7	1	0.88	1	0.14	0.33	1
1	0.8	0.5	1	1	0.9	1	1	0.88	0.6	0.56	0.63	0.89
1	0.7	0.71	0.78	1	0.78	1	1	0.7	0.78	0.43	0.78	1
1
1
1
1
1
1
1
1
1
1
1
1
0.6
1
0.9
0.56
0.89
0.9
0.7
0.8
1
0.9
1
1
1
0.8
0.8
0.7
0.89
0.7
1
1
0.44
0.5
1
0.88
1
0.86
0.86
1
1
1
1
1
1
1
0.8
0.8
0.67
1
1
1
0.8
0.6
1
1
1
0.67
1
0.7
1
0.9
0.7
1
1
1
0.9
1
1
1
1
0.9
0.8
1
0.8
1
0.9
1
0.8
0.89
1
0.8
0.6
0.7
0.78
0.88
0.7
0.8
1
1
0.9
0.8
0.9
0.8
1
0.8
0.8
0.7
0.6
0.7
1
0.8
1
1
0.9
1
1
0.6
1
0.67
0.63
0.8
1
0.9
0.89
0.89
1
0.75
0.78
0.78
1
0.9
0.8
0.43
0.67
0.7
1
0.75
1
0.89
1
1
0.8
0.8
0.9
1
0.6
0.7
0.8
1
1
0.9
0.89
0.8
1
1
0.9
1
0.8
1
0.5
1
1
0.8
0.8
1
0.8
0.89
0.6
1

## Sheet: Figure 5B
preference indices
KIR2.1/+	64f/+	64f>KIR2.1
1	1	0.56
1	1	0.86
1	1	0.8
0.8	1	0.6
1	1	1
1	1	0.6
1	1	0.67
1	1	0.6
1	1	0.86
1	1	1
1	0.78	-0.5
0.89	0.9	0.3
0.6	0.9	-0.1
1	0.8	0.33
1	1	-0.33
1	0.6	0.7
1	0.8	0.7
1	0.38	0.6
0.8	0.8	0.6
1	0.8	0.2
0.8	1	0.6
1	1	0.1
1	1	0.25
1	1	0.5
1	1	0.3
1	0.6	-0.11
1	0.6	-0.2
1	0.4	0.25
0.8	0.8	-0.8
1	0.9	0.29
1	1	-0.4
0.9	0.6	0.4
0.9	1	0.29
1	1	0
1	1	0.2
0.9	0.6	-0.63
1	1	0.22
0.8	1	0.7
1	0.8	0.57
0.6	0.8	-0.1

## Sheet: Figure 5C
preference indices
UAS-Kir2.1/+	Gr66a-Gal4/+	Gr66a > KIR2.1	Ppk23glut/+	Ppk23glut > KIR2.1
-0.8	-1	0	-1	-0.11
-0.8	-1	0	-1	-0.22
-0.8	-0.7	0.22	-1	-0.1
-1	-0.8	-0.2	-0.9	-0.11
-0.8	-0.7	-0.2	-0.6	-0.2
-1	-0.8	-0.38	-0.8	-0.1
-1	-0.9	-0.88	-1	-0.75
-0.8	-1	-1	-1	-0.43
-1	-0.8	-1	-1	-0.71
-1	-0.7	-1	-0.7	0
-1	-0.8	-0.43	-0.13	-0.5
-1	-1	0	-0.7	0
-0.9	-0.6	0.2	-0.6	-0.11
-0.8	-0.7	-0.56	-0.6	-0.9
-0.8	-0.8	-0.33	-1	-0.22
-0.7	-1	0	-1	-0.33
-0.8	-0.8	-0.25	-0.6	-0.1
-0.8	-1	-0.11	-0.8	0
-0.6	-1	-0.6	-0.11	0.11
-1	-0.9	0.14	-1	0.1
-0.9	-1	-0.1	-0.8	-0.6
-0.9	-1	-0.1	-0.8	-0.4
-0.8	-1	-0.2	-0.8	-0.2
-1	-1	-0.25	-0.8	-0.22
-0.9	-0.9	-0.11	-1	-0.43

## Sheet: Figure 5D
preference indices
Kir2.1/+	66a/+	66a>Kir2.1	PPK23-66a/+	PPK23-66a>Kir2.1
-0.2	0.22	0.78	-0.56	0.22
0.11	-0.22	1	-0.2	-0.57
0.2	-0.33	-0.14	-0.2	-0.33
0.1	0.43	-0.2	-0.6	0
0.5	0	0	0	-0.57
0.11	-0.11	0.8	-0.71	-0.6
-0.33	-0.5	0.56	-0.44	-0.33
-1	-0.4	0.25	-0.4	-0.38
-1	-0.78	0.43	-0.75	-0.5
-0.4	-0.5	0.6	-0.38	-0.71
-0.8	-0.5	-0.33	-0.2	-0.6
0.25	-0.8	-0.17	-0.4	0.1
-0.2	-0.2	0.8	-0.7	-0.33
-0.3	-0.2	-0.67	0.2	-0.11
-0.4	-0.38	-0.78	-0.6	-0.8
-0.2	-1	-0.7	-0.4	-0.7
-0.56	-1	-1	-0.67	-0.5
-0.4	-1	-0.43	-0.75	0.1
-0.33	-1	-0.71	-0.63	0.22
-0.56	-0.89	-0.7	-0.22	-0.5
-0.44	0	0.5	-0.4	0.11
-0.5	0.86	0.7	-0.44	-0.5
-0.22	0.56	-0.14	-0.56	-0.11
-0.3	-0.25	-0.25	-0.2	-0.8
-0.38	1	0.17	-0.75	-0.43
-0.88	-0.8	1	-0.9	-0.11
-0.75	-0.4	0.33	-1	-0.25
-0.89	-0.6	-0.29	-0.56	-0.11
-0.8	-1	0.71	-0.5	-0.4
-0.78	-0.8	0.33	-0.2	-0.78
-0.25
-0.2
-0.56
-0.11
-0.44
-0.8
-0.4
-0.5
-0.13
-0.33
-0.9
-0.5
-0.6
-0.14
0
-0.8
-0.71
-0.11
-0.13
-0.57
-0.4
-0.2
0.33
0.43
0.2
-0.6
-0.2
-0.4
-0.6
-0.6

## Sheet: Figure 5 - figure supplement 1
Preference indices
UAS-impTNT/+	UAS-TNT/+	Ir94e-Gal4/+	Ir94e > impTNT	Ir94e > TNT	Gr64f-Gal4 + Ir94e-Gal4/+	Gr64f + Ir94e > impTNT	Gr64f + Ir94e > TNT
0.9	1	1	0.8	0.86	1	0.75	0.25
1	0.6	0.8	0.67	0.67	0.8	0.5	-0.11
1	1	0.8	0.7	0.14	1	0.9	0
0.9	1	0.9	0.67	0.14	0.89	0.8	0.67
0.67	1	0.9	0.33	0.63	1	1	0.29
0.7	1	1	1	0.78	0.67	1	-0.13
1	0.6	1	0.8	0.8	1	1	0
0.7	0.78	0.9	1	0.7	0.67	0.9	0.3
0.7	0.78	1	0.8	0.8	1	0.8	0.5
0.6	0.5	0.67	0.8	0.33	0.8	0.9	0
1	1	0.8	1	0.2	0.78	1	0.25
0.8	1	0.8	1	0.4	0.4	0.8	0
1	1	0.5	1	0	1	0.71	0.2
1	0.4	0.89	0.6	0.13	1	0.75	0.14
0.78	0.6	0.22	0.88	0.2	1	1	0.38
1	0.8	1	0.8	0.56	1	1	0
0.8	0.6	0.6	0.9	0.3	0.83	1	0.13
0.78	1	0.6	0.9	0.78	0.89	0.5	0
1	0.7	0.25	0.8	0.33	1	1	0.44
1	0.8	0.78	1	0.56	1	1	-0.4
1	0.78	1	0.75	0.44	0.78	1	0
1	1	0.7	0.9	0.4	1	0.9	0
1	1	0.9	1	0.5	1	1	0.11
1	0.9	1	0.78	0.25	0.6	1	0
0.8	1	0.7	0.6	0	0.9	0.78	0
1	0.8	1	0.6	0.6	1	1	0.25
1	0.8	1	0.75	0.8	1	0.75	-0.13
0.8	0.9	0.75	1	0.67	0.88	0.67	0.22
1	1	0.56	0.7	0.78	0.88	0.8	0
0.7	0.6	1	0.78	0.44	0.78	0.9	-0.14
1	0.6	1	0.75	0.1	1	0.6	-0.11
1	1	1	1	0.43	0.56	0.4	0
1	1	1	0.78	0.8	1	1	0.11
0.6	0.88	0.75	0.7	-0.29	0.9	1	0.25
0.75	1	0.78	1	0.38	0.89	1	0.5
0.88	0.67	0.86	0.9	0.6	1	1	0.33
0.86	1	0.75	0.8	0.2	0.78	1	0
0.89	0.71	0.88	0.9	0.89	0.5	0.89	0.13
0.71	0.8	1	1	0.56	1	1	0
1	1	0.88	1	0	1	0.89	0.33
1	0.9
1	1
0.75	0.8
0.6	0.7
1	1
1	0.88
1	0.78
1	0.88
0.9	1
0.9	0.8
1	0.7
1	0.88
1	0.9
1	1
0.6	0.9
1	1
1	1
1	1
1	1
1	1
1	0.8
1	1
0.6	1
1	1
1	0.8
1	0.9
0.89	1
0.9	0.6
0.7	1
0.9	1
1	0.8
0.5	1
1	0.89
0.75	0.88
0.7	0.78
1	1
1	1
1	0.78
1	1
0.67	0.6

## Sheet: Figure 5 - figure supplement 2
Ppk23glut - Salt Fed
Raw PER data for each fly. 0-3 value for each fly indicates the number of responses to 3 applications of the indicated stimulus.
	PPK23-66a>KIR2.1																																								PPK23-66a/+
0	3	0	3	0	3	3	3	3	0	0	3	3	3	3	3	0	3	3	3	3	0	0	3	3	3	3	0	0	3	3	0	0	0	0	3	3	3	3	3	3	0	3	0	0	3	0	0	0	3
250 mM NaCl	3	0	3	0	0	3	3	0	0	0	3	3	2	0	3	0	3	3	3	3	0	0	3	0	3	1	0	0	3	3	0	0	0	0	3	3	3	3	3	3	0	0	0	0	0	0	0	0	0
500 mM NaCl	1	0	0	0	0	0	3	0	0	0	0	3	3	0	3	0	3	3	3	0	0	0	0	0	3	2	0	0	0	3	0	0	0	0	3	0	3	3	0	0	0	0	0	0	0	0	0	0	0
1 M NaCl	0	0	0	0	0	0	3	0	0	0	0	1	1	0	2	0	1	3	3	0	0	0	0	0	3	0	0	0	0	3	0	0	0	0	3	0	0	3	0	0	0	0	0	0	0	0	0	0	0
1 M KCl	0	0	0	0	0	0	0	0	0	0	0	0	0	0	0	0	0	1	0	0	0	0	0	0	0	0	0	0	0	0	0	0	0	0	3	0	0	0	0	0	0	0	0	0	0	0	0	0	0
Average PER data for each group of 10 flies (4 groups from 4 different days)
	PPK23-66a>KIR2.1				PPK23-66a/+				KIR2.1/+
0	60	90	60	60	40	70	60	60	46.6667	70	50	60
250 mM NaCl	40	76.6667	43.3333	60	0	13.3333	0	13.3333	10	16.6667	10	20
500 mM NaCl	13.3333	60	26.6667	30	0	0	10	10	0	6.66667	0	6.66667
1 M NaCl	10	36.6667	20	20	0	0	0	0	0	0	0	0
1 M KCl	0	3.33333	0	10	0	0	0	0	0	0	0	0
Ppk23glut - Salt Deprived
	Ppk23glut>KIR2.1																																								Ppk23glut/+
0mM NaCl	0	3	0	3	3	0	3	0	3	3	0	0	3	3	0	3	3	0	3	3	0	0	3	0	0	3	3	3	3	3	0	3	3	0	3	3	3	0	0	3	3	3	3	0	0	3	3	0	0
250mM NaCl	0	0	0	0	3	0	0	0	0	3	0	0	1	0	0	1	0	0	3	0	0	0	0	0	0	3	3	3	0	0	0	3	0	3	0	3	3	3	0	3	3	0	0	0	0	3	0	0	0
500mM NaCl	0	0	0	1	0	0	0	0	0	0	0	0	0	0	0	1	0	0	0	0	0	3	0	0	0	3	3	0	0	0	0	3	0	0	3	3	0	0	0	0	0	0	0	0	0	0	0	0	0
1000mM NaCl	0	0	0	0	0	0	0	0	0	0	0	0	0	0	0	0	0	0	0	0	0	0	0	0	0	3	2	3	0	0	0	3	0	3	3	3	0	0	0	0	0	0	0	0	0	0	0	0	0
1000mM KCl	0	0	0	0	0	0	0	0	0	0	0	0	0	0	0	0	0	0	0	0	0	0	0	0	1	0	1	0	0	0	0	3	0	0	1	3	0	0	0	0	0	0	0	0	0	0	0	0	0
	PPK23-66a>KIR2.1				PPK23-66a/+				KIR2.1/+
0	60	60	60	60	50	50	30	80	50	40	60	50
250 mM NaCl	20	16.6667	30	60	20	3.33333	43.3333	70	30	10	40	40
500 mM NaCl	3.33333	3.33333	30	30	0	3.33333	20	40	3.33333	3.33333	40	40
1 M NaCl	0	0	26.6667	40	0	0	20	13.3333	0	0	10	20
1 M KCl	0	0	6.66667	23.3333	0	0	0	3.33333	0	0	0	10
Gr66a - Salt fed
	66a>KIR2.1																																								66a/+
0mM NaCl	0	0	3	3	3	3	0	3	0	0	0	3	0	0	3	3	0	0	0	0	3	3	0	3	0	0	0	3	0	3	0	3	3	0	3	3	3	0	3	3	3	0	3	0	0	0	0	3	0
250mM NaCl	0	0	3	3	0	3	0	0	0	0	0	0	3	0	3	3	0	0	0	0	0	0	0	3	0	0	0	1	0	1	0	0	0	0	0	0	3	0	3	1	0	0	0	0	0	0	0	0	0
500mM NaCl	0	0	0	3	0	0	0	0	0	0	0	0	0	0	3	0	0	0	0	0	1	0	0	2	0	0	0	1	0	1	0	0	0	0	0	0	3	0	0	0	0	0	0	0	0	0	0	0	0
1000mM NaCl	0	0	0	0	0	0	0	0	0	0	0	0	0	0	3	0	0	0	0	0	0	0	0	0	0	0	0	0	0	1	0	0	3	0	0	0	0	0	0	0	0	0	0	0	0	0	0	0	0
1000mM KCl	0	0	0	0	0	0	0	0	0	0	0	0	0	0	1	0	0	0	0	0	0	0	0	0	0	0	0	0	0	0	0	0	0	0	0	0	0	0	0	0	0	0	0	0	0	0	0	0	0
	66a>KIR2.1				66a/+				KIR2.1/+
0	50	30	50	70	30	60	60	50	43.3333	50	40	60
250 mM NaCl	30	30	16.6667	23.3333	0	20	0	3.33333	13.3333	23.3333	3.33333	26.6667
500 mM NaCl	10	10	16.6667	10	0	0	0	0	10	10	0	6.66667
1 M NaCl	0	10	3.33333	10	0	0	0	0	0	0	0	0
1 M KCl	0	3.33333	0	0	0	0	0	0	0	0	0	0
Gr66a - salt deprived
	66a>Kir2.1																																								66a/+
0mM NaCl	0	3	3	3	3	3	0	0	0	3	3	3	0	3	0	3	0	3	0	0	3	3	3	0	3	3	3	3	3	3	3	0	3	0	3	0	3	3	3	3	3	0	3	0	3	3	0	0	3
250mM NaCl	0	3	3	3	0	3	0	0	0	3	3	3	0	0	0	0	0	3	0	0	1	3	3	0	3	0	0	0	0	0	3	0	0	0	0	0	0	0	0	3	3	0	0	0	3	3	0	0	0
500mM NaCl	0	3	3	0	0	3	0	0	0	1	1	0	0	0	0	0	0	0	0	0	0	3	3	0	3	0	0	0	0	0	3	0	3	0	0	3	0	0	0	3	3	0	0	0	0	0	0	0	0
1000mM NaCl	0	3	3	0	0	0	0	0	0	1	0	0	0	0	0	0	0	1	0	0	0	3	0	0	3	0	0	0	0	0	0	0	3	0	0	0	0	0	0	1	0	0	0	0	0	0	0	0	0
1000mM KCl	0	0	0	0	0	0	0	0	0	0	0	0	0	0	0	0	0	0	0	0	0	0	0	0	0	0	0	0	0	0	0	0	0	0	0	1	0	0	0	0	0	0	0	0	0	0	0	0	0
	66a>KIR2.1				66a/+				KIR2.1/+
0	60	50	90	70	60	30	100	90	43.3333	40	80	70
250 mM NaCl	50	30	33.3333	20	30	10	20	36.6667	10	13.3333	20	13.3333
500 mM NaCl	33.3333	3.33333	30	40	10	0	6.66667	10	0	3.33333	0	0
1 M NaCl	23.3333	3.33333	20	13.3333	0	0	0	0	0	3.33333	0	0
1 M KCl	0	0	0	3.33333	0	0	3.33333	6.66667	3.33333	0	0	0
[truncated: 71 more columns]

## Sheet: Figure 5 - figure supplement 3
DF/F values
H2O		50 mM NaCl		250 mM NaCl		500 mM NaCl		1 M NaCl		1 M KCl		100 mM Caffeine
Salt fed	Salt deprived	Salt fed	Salt deprived	Salt fed	Salt deprived	Salt fed	Salt deprived	Salt fed	Salt deprived	Salt fed	Salt deprived	Salt fed	Salt deprived
3.51366	13.2088	14.005	6.11885	79.044	11.3135	202.802	60.3374	303.33	53.9168	390.798	79.5549	27.8633	22.4992
17.4771	22.6671	39.7435	-1.14714	16.8714	40.0425	30.4865	53.7001	158.14	168.423	97.7935	173.026	11.0723	32.3124
19.7845	26.9699	7.97561	-0.131111	107.495	61.8494	134.35	181.764	194.312		169.393	226.491	19.8926	9.36133
6.21553	1.05301	7.28036	1.36935	17.9681	3.75314	47.9285	43.6657	38.4149	96.1244	90.6476	145.343	10.0528	8.97366
-0.704155	5.85544	36.3124	6.47355	120.643	7.54757	191.397	40.2306	242.285	74.7732	341.535	120.401	20.5527	19.906
36.6439	8.41906	20.3646	18.5475	91.6362	51.8186	198.731	220.224	251.211	260.079	159.792	235.516	16.523	10.0163
23.1236	11.9315	40.8271	12.6689	49.502	45.0114	165.383	88.007	224.549	134.687	215.531	167.567	32.6306	9.83434
7.67282	5.24333	53.0232	12.1288	33.3961	76.0562	94.0408	205.472	133.077	179.32	234.831	285.872	5.83693	47.7054
14.4586	6.95916	11.586	-2.78383	51.0504	-1.63685	178.669	73.0423	205.038	75.2845	249.629	89.3333	18.9807	22.0787
16.7228	13.9786	19.1139	23.1368	21.4428	55.9317	87.8144	52.5227	178.316	111.892	153.703	84.2605	19.5552	32.0929
-0.0681163	20.075	4.73778	12.376	56.5397	43.9578	112.079	198.592	167.494	223.293	233.492	365.261	7.76449	20.7488
5.69179	6.12205	19.6013	17.5295	66.9714	50.2292	95.9463	57.9022	91.1704	70.8027	182.011	178.339	20.3219	8.65596
-2.88218	8.54076	6.6749	20.1149	45.7341	46.9329	94.732	175.74	106.423	158.769	78.8933	241.714	20.5116	27.7104
13.0232	38.8177	16.4647	30.2273	41.909	40.0885	111.048	110.296	146.311	92.1878	106.67	114.692	16.0785	22.1265
11.4722		16.6984		27.6531		75.5197		72.4149		119.8		35.9539
