# Supplementary material for: A complex peripheral code for salt taste in Drosophila
Source: eLife. 2018 Oct 11;7:e37167. doi: 10.7554/eLife.37167 (PMC6181562; doi:10.7554/eLife.37167)
Supplement: Figure 6—source data 1. [file elife-37167-fig6-data1.xlsx]

## Sheet: Figure 6B - Gr64f
preference indices
salt fed no retinal	salt fed with retinal	salt deprived no retinal	salt deprived with retinal
0.295455	0.977143	0.0821256	0.610465
0.376623	0.587838	-0.371901	0.602837
-0.0540541	0.178484	0.179775	-0.104101
-0.192308	0.659702	-0.238095	0.333333
0.346939	0.301887	0.41573	0.63786
0.366972	0.4125	-0.0684932	0.373434
-0.333333	0.404444	-0.0503597	0.519231
0.407407	0.795841	-0.208333	0.530303
0.317829	0.441472	-0.0705394	0.45082
-0.441559	0.733906	0.108247	0.505041
-0.0588235	0.313901	-0.167702	0.855769
0.360976	0.64486	0	0.498775
0.292453	-0.00309597	0.337278	0.326389
-0.0586081	0.481633	0.122807	0.481482
-0.118644	0.429448	-0.203883	0.590717
0.0485437	0.109756	-0.121339	0.271318
0.156028	0.830189	0.415473	0.483254
0.0446429	0.512658	0.349845	0.00212314
-0.194286	0.162471	-0.389831	0.420118
	0.612756	-0.123595	-0.440644
	0.250674	-0.0755008	0.65988
	0.179704	0	0.460674
	0.603896	-0.213415	0.782648

## Sheet: Figure 6B - Ir94e
preference indices
salt fed no retinal	salt fed with retinal	salt deprived no retinal	salt deprived with retinal
-0.357143	-0.884615	0.619048	-0.301587
0.423729	-0.565217	-0.241379	-0.253012
0.931034	-0.70922	-0.356589	0.387755
0.686275	-0.912088	0.431111	0.783784
-0.457026	-0.04	-0.41784	0.285714
-0.209302	0.607143	-0.411765	0.3
0.333333	0.594203	0.157895	0.655172
0.454545	0.888199	0.230769	-0.570094
0.475285	0.142857	-0.466667	-0.37931
0.809524	0.553719	-0.1	0.25
0.126437	-0.163636	-0.0886076	0.197452
-0.162791	-0.276596	0.121951	-0.5
0.25	-0.2	0.651376	0.7
0.322581	0.458823	0.113636	0.133333
-0.19403	0.694444	0.371901	-0.152941
0.123077	-0.761905	-0.368421	-0.44
-0.153846	-0.25	-0.638191	-0.878788
0.45946	-0.238095	0.111111	-0.444444
-0.0476191	-0.6	0.368421	-0.548387
0.25	-0.833333	0.166667	0.363636
-0.736842	0.617977	0.517241
0.0697674	0.73913	0.483871
	0.157895

## Sheet: Figure 6B - Gr66a
preference indices
salt fed no retinal	salt fed with retinal	salt deprived no retinal	salt deprived with retinal
-0.116139	-0.725217	-0.506383	-0.961403
0.123397	-0.565714	-0.362832	-0.92053
-0.47901	-0.6	0.0179123	-0.885714
0.496296	-0.821656	0.00555556	-0.670175
-0.174767	-0.217217	-0.270769	-0.945178
-0.261708	-0.871465	-0.316609	-0.929227
-0.494753	-0.687151	-0.522822	-0.892745
-0.106522	-0.919463	-0.274194	-0.964549
-0.2528	-0.974468	-0.087886	-0.861333
-0.199835	-0.97411	-0.148847	-0.948012
-0.507711	-0.933566	-0.443262	-0.236763
-0.172136	-0.971292	-0.167661	-0.241262
-0.062201	-0.954233	0.645673	-0.74026
-0.214876	-0.937669	-0.1424	-0.949275
0.205602	-0.938182	0.129302	-0.203209
0.359694	-0.840777	0.106656	-0.901288
-0.16423	-0.864286	0.197568	-0.917355
-0.0418118	-0.80117	0.441177	-0.854054
-0.0489408	-0.818667	-0.2	-0.337684
	-0.85348
	-0.855131
	-0.857895

## Sheet: Figure 6B - Ppk23glut
preference indices
salt fed no retinal	salt fed with retinal	salt deprived no retinal	salt deprived with retinal
-0.647887	-0.984962	-0.857805	-0.872123
-0.644444	-0.974684	-0.601852	-0.737705
-0.598945	-0.965517	-0.545108	-0.733333
-0.556886	-0.956811	-0.537778	-0.637607
-0.54386	-0.927928	-0.446883	-0.626911
-0.541667	-0.784127	-0.367508	-0.549072
-0.529412	-0.76	-0.342657	-0.52
-0.382637	-0.724047	-0.325599	-0.464968
-0.361403	-0.60182	-0.320463	-0.355577
-0.27482	-0.594595	-0.255648	-0.333333
-0.251318	-0.575342	-0.212607	-0.287411
-0.2	-0.56341	-0.210312	-0.286486
-0.170068	-0.543103	-0.179039	-0.271383
-0.156716	-0.498208	-0.178757	-0.217579
-0.132076	-0.465649	-0.171958	-0.174061
-0.0604534	-0.460838	-0.160714	-0.171662
-0.0392157	-0.435407	-0.15016	-0.165468
-0.015873	-0.429752	-0.13243	-0.146933
0.015873	-0.389503	-0.114465	-0.123595
0.0161812	-0.375	-0.110619	-0.0706076
0.0206897	-0.368171	-0.0584416	-0.0542005
0.0379009	-0.344992	0.0203087	-0.0342342
0.109271	-0.343964	0.0836653	0.00313808
0.148818	-0.339326	0.104944	0.0394737
0.161871	-0.335849	0.113636	0.0421053
0.218884	-0.333333	0.132584	0.0695553
0.222222	-0.286783	0.150562	0.0825688
0.34	-0.265537	0.151163	0.107595
0.396825	-0.205797	0.16388	0.110345
0.407625	-0.20155	0.1785	0.145355
0.470199	-0.178571	0.350236	0.288008
0.477273	-0.175355	0.36536	0.306165
0.483871	-0.146953	0.390863	0.404517
0.825397	-0.114551	0.393298	0.469565
	-0.0484989	0.485425	0.472791
	-0.0233918	0.612121	0.487179
	0.0413223		0.549669
	0.0613155		0.589796
			0.648033
			0.751497
			0.777778
			0.84509
